# Supplementary material for: Regulation of rat HspB5/alphaB-Crystallin by microRNAs miR-101a-3p, miR-140-5p, miR-330-5p, and miR-376b-3p
Source: Cell Stress Chaperones. 2023 Aug 16;28(6):787–99. doi: 10.1007/s12192-023-01371-8 (PMC10746672; doi:10.1007/s12192-023-01371-8)
Supplement: Supplementary file 1 — (XLSX 62 kb) [file 12192_2023_1371_MOESM1_ESM.xlsx]

## Sheet: Ctrl vs HS
Online Resource 1: microRNA expression data from microarray analysis						Regulation of rat HspB5/alphaB-Crystallin by microRNAs miR-101a-3p, miR-140-5p, miR-330-5p and miR-376b-3p								Cell Stress and Chaperones
						Britta Bartelt-Kirbach and Nikola Golenhofen, Institute of Anatomy and Cell Biology, University of Ulm, Albert-Einstein-Allee 11, 89081 Ulm, Germany. britta.bartelt@uni-ulm.de
Control (Ctrl) vs. heat shock (HS)			Samples: cultured rat hippocampal neurons (DIV14) subjected to heat shock (42°C, 30 min), RNA isolated directly after stress (0h recovery)
						Downregulated after heat shock
miRNA	median Ctrl	median HS	qmedian	logqmedian		miRNA	median g1	median g2	qmedian	logqmedian		febit biochip "Geniom(R) Biochip MPEA rattus norvegicus"
rno-miR-376b-3p	7.46303	7.18814	1.31639	0.27489		rno-let-7b*	5.89452	5.06573	2.29056	0.828795		probes for all mature rat miRNAs from miRBase v. 14.0
rno-miR-128	10.14	10.3153	0.83924	-0.175258		rno-miR-122	6.0588	5.06573	2.69953	0.993077		febit biomed GmbH, Heidelberg, Germany
rno-miR-337	5.31067	5.06573	1.27755	0.244946		rno-miR-140	4.84759	3.64238	3.33744	1.2052
rno-miR-27a	8.63233	8.71384	0.921724	-0.0815092		rno-miR-144	5.52117	4.57339	2.57997	0.947778		Background correction followed by VSN (variance stabilizing normalization)
rno-miR-138	8.60221	8.71384	0.894374	-0.111631		rno-miR-146a	8.09816	7.1052	2.6992	0.992954		(Huber et al., 2002) was applied for normalization
rno-miR-202	5.31067	5.29648	1.01429	0.0141887		rno-miR-154	5.31067	4.32457	2.68075	0.986098
rno-miR-871	4.35834	4.82282	0.628462	-0.46448		rno-miR-184	5.08516	4.08335	2.7232	1.00181
rno-miR-582	5.31067	4.82282	1.62881	0.48785		rno-miR-215	4.84759	3.96732	2.41154	0.880264
rno-miR-34c*	8.22178	8.56269	0.711123	-0.34091		rno-miR-219-2-3p	4.84759	4.08335	2.14736	0.764238
rno-miR-665	5.08516	5.06573	1.01962	0.0194346		rno-miR-223	7.52767	6.35551	3.22898	1.17217
rno-miR-615	5.31067	5.06573	1.27755	0.244946		rno-miR-291a-3p	5.52117	4.57339	2.57997	0.947778
rno-miR-136	5.08516	5.06573	1.01962	0.0194346		rno-miR-292-5p	5.31067	4.08335	3.41207	1.22732
rno-miR-377	5.71567	5.5118	1.22614	0.20387		rno-miR-327	5.52117	4.57339	2.57997	0.947778
rno-miR-298	7.91523	8.0303	0.891305	-0.115069		rno-miR-345-3p	5.52117	4.82282	2.01043	0.698349
rno-miR-347	4.84759	4.82282	1.02508	0.0247668		rno-miR-376a*	5.31067	4.57339	2.09024	0.737279
rno-miR-497	8.54003	8.74227	0.816896	-0.202244		rno-miR-455	5.31067	4.57339	2.09024	0.737279
rno-miR-140	4.84759	3.64238	3.33744	1.2052		rno-miR-466b	12.0721	11.3253	2.11017	0.746767
rno-miR-674-3p	8.05452	7.78094	1.31466	0.273582		rno-miR-496	6.20989	5.5118	2.00991	0.698092
rno-miR-664	5.89452	6.06034	0.847195	-0.165825		rno-miR-653	4.84759	4.08335	2.14736	0.764238
rno-miR-382*	5.08516	5.06573	1.01962	0.0194346		rno-miR-743a	5.89452	4.94549	2.5832	0.949029
rno-miR-142-5p	4.84759	4.57339	1.31547	0.274196		rno-miR-802	5.31067	4.57339	2.09024	0.737279
rno-miR-9*	13.3474	13.8928	0.579608	-0.545404		rno-miR-881	5.08516	4.32457	2.13953	0.760586
rno-miR-362	5.52117	5.06573	1.57687	0.455445
rno-miR-126	5.71567	5.893	0.837502	-0.177332
rno-miR-7a*	7.32474	6.82575	1.64706	0.49899
rno-miR-199a-3p	4.84759	5.5118	0.514679	-0.664211
rno-miR-96	5.31067	4.82282	1.62881	0.48785
rno-miR-339-5p	6.0588	6.72032	0.516065	-0.661522
rno-miR-190b	4.35834	4.32457	1.03434	0.0337683
rno-let-7e	9.02215	9.49409	0.623792	-0.471938
rno-miR-369-3p	4.84759	4.57339	1.31547	0.274196
rno-let-7d*	5.89452	6.48624	0.553375	-0.591719
rno-miR-365	8.18172	7.8343	1.41541	0.347421
rno-miR-331	7.58963	7.54589	1.04471	0.0437399
rno-miR-291a-5p	4.12007	4.82282	0.495219	-0.702756
rno-miR-300-3p	6.0588	6.48624	0.652179	-0.427437
rno-miR-429	4.60309	4.08335	1.68159	0.519742
rno-miR-342-3p	8.97584	8.53048	1.56106	0.445365
rno-miR-98	5.52117	5.5118	1.00941	0.00937067
rno-miR-346	7.64911	7.66806	0.981229	-0.018949
rno-miR-872	3.89355	4.08335	0.827121	-0.189804
rno-miR-135a	4.35834	4.57339	0.806501	-0.215051
rno-miR-23a*	4.84759	4.82282	1.02508	0.0247668
rno-miR-194	7.46303	7.66806	0.814623	-0.20503
rno-miR-543*	4.35834	4.08335	1.31652	0.274991
rno-miR-99a*	4.12007	4.32457	0.815048	-0.204508
rno-miR-363*	4.60309	5.06573	0.629624	-0.462633
rno-miR-27a*	4.84759	4.82282	1.02508	0.0247668
rno-miR-7b	4.35834	4.08335	1.31652	0.274991
rno-miR-485	5.31067	5.29648	1.01429	0.0141887
rno-miR-465	5.52117	5.29648	1.25193	0.224688
rno-miR-34c	6.81351	7.01753	0.815447	-0.204018
rno-miR-125b-3p	5.31067	4.82282	1.62881	0.48785
rno-miR-380	5.71567	5.5118	1.22614	0.20387
rno-miR-18a	4.35834	4.6985	0.711661	-0.340153
rno-miR-328	9.04476	8.68484	1.43321	0.359919
rno-miR-21*	5.52117	5.71053	0.827489	-0.189359
rno-miR-148b-5p	4.60309	4.08335	1.68159	0.519742
rno-miR-598-3p	8.18172	7.60823	1.77445	0.573491
rno-miR-29b-1*	3.89355	4.57339	0.506695	-0.679846
rno-miR-450a	4.35834	4.57339	0.806501	-0.215051
rno-miR-493	4.12007	4.82282	0.495219	-0.702756
rno-let-7i*	7.1725	7.60823	0.646789	-0.435735
rno-miR-181b	7.1725	6.92458	1.28135	0.247916
rno-miR-196b	4.35834	3.85499	1.65426	0.503356
rno-miR-299	5.31067	5.06573	1.27755	0.244946
rno-miR-674-5p	5.71567	6.21401	0.607536	-0.498344
rno-miR-28*	5.08516	5.06573	1.01962	0.0194346
rno-let-7f	10.2118	9.99816	1.23819	0.21365
rno-miR-220	5.31067	6.06034	0.472521	-0.749674
rno-miR-34b	4.35834	4.82282	0.628462	-0.46448
rno-miR-411	6.59776	6.72032	0.884646	-0.122568
rno-miR-293	5.71567	5.5118	1.22614	0.20387
rno-miR-877	6.47809	6.60747	0.878641	-0.129379
rno-miR-30e*	5.31067	5.5118	0.817808	-0.201128
rno-miR-20a	7.32474	7.41282	0.91569	-0.0880771
rno-miR-378	5.71567	5.893	0.837502	-0.177332
rno-miR-183	4.60309	4.57339	1.03015	0.0297002
rno-miR-187	6.91132	6.72032	1.21045	0.190995
rno-miR-374	8.00954	8.16184	0.858734	-0.152296
rno-miR-345-5p	7.32474	7.2668	1.05965	0.0579408
rno-miR-592	4.35834	4.57339	0.806501	-0.215051
rno-miR-130a	11.689	11.8327	0.866204	-0.143634
rno-miR-125a-5p	11.8424	12.2917	0.638057	-0.449328
rno-miR-423	5.89452	5.893	1.00152	0.0015185
rno-miR-31	6.0588	6.21401	0.856234	-0.155211
rno-miR-15b	8.57145	8.92707	0.700739	-0.355619
rno-miR-23a	11.5455	11.7402	0.823031	-0.194761
rno-miR-26a	12.3221	12.5434	0.801443	-0.221341
rno-miR-544	4.12007	4.57339	0.635511	-0.453327
rno-miR-148b-3p	7.81446	7.93556	0.885944	-0.121102
rno-miR-383	5.52117	5.5118	1.00941	0.00937067
rno-miR-499	4.84759	5.06573	0.804015	-0.218137
rno-miR-379	7.25053	7.60823	0.69928	-0.357704
rno-miR-29a	11.3039	11.3898	0.917662	-0.085926
rno-miR-505	4.84759	4.57339	1.31547	0.274196
rno-miR-350	8.22178	7.8858	1.39931	0.335978
rno-miR-761	6.70925	6.82575	0.890033	-0.116497
rno-miR-300-5p	3.89355	4.20263	0.734119	-0.309084
rno-miR-101b	6.34921	6.72032	0.689965	-0.371115
rno-miR-125b-5p	14.4847	14.8579	0.688572	-0.373135
rno-miR-678	5.89452	5.71053	1.202	0.18399
rno-miR-935	5.31067	5.29648	1.01429	0.0141887
rno-miR-338	5.71567	5.80374	0.915697	-0.08807
rno-miR-100	12.0858	12.1815	0.908748	-0.0956872
rno-miR-802	5.31067	4.57339	2.09024	0.737279
rno-miR-26b*	4.35834	4.57339	0.806501	-0.215051
rno-miR-351	5.31067	5.5118	0.817808	-0.201128
rno-miR-329	8.18172	7.75351	1.5345	0.428206
rno-miR-384-5p	8.80102	8.74227	1.0605	0.0587448
rno-miR-146b	6.59776	6.72032	0.884646	-0.122568
rno-miR-759	6.59776	6.21401	1.46777	0.383742
rno-miR-513	4.60309	4.57339	1.03015	0.0297002
rno-miR-219-5p	4.84759	5.5118	0.514679	-0.664211
rno-miR-23b	11.4037	11.5597	0.855539	-0.156024
rno-miR-192	7.00337	6.60747	1.48572	0.395898
rno-miR-875	4.60309	4.32457	1.32117	0.278519
rno-miR-27b	8.14054	8.24339	0.902258	-0.102855
rno-let-7e*	4.35834	5.06573	0.492932	-0.707383
rno-miR-28	6.59776	6.92458	0.72121	-0.326824
rno-miR-34a	6.20989	5.893	1.37285	0.31689
rno-miR-122	6.0588	5.06573	2.69953	0.993077
rno-miR-193*	4.12007	4.94549	0.438049	-0.825425
rno-miR-99b*	6.47809	6.21401	1.30223	0.264081
rno-let-7d	11.0754	11.1448	0.932964	-0.0693885
rno-miR-140*	7.00337	7.1052	0.903181	-0.101833
rno-miR-339-3p	7.00337	7.54589	0.581282	-0.542519
rno-miR-106b*	5.31067	5.29648	1.01429	0.0141887
rno-miR-301b	6.0588	6.21401	0.856234	-0.155211
rno-miR-210	9.6127	9.1769	1.5462	0.435801
rno-miR-223	7.52767	6.35551	3.22898	1.17217
rno-miR-219-2-3p	4.84759	4.08335	2.14736	0.764238
rno-miR-20a*	5.89452	5.893	1.00152	0.0015185
rno-miR-667	10.1609	11.028	0.420146	-0.867153
rno-miR-872*	5.71567	5.71053	1.00515	0.00513966
rno-miR-10b	4.84759	4.32457	1.68711	0.523015
rno-miR-376a*	5.31067	4.57339	2.09024	0.737279
rno-miR-330	5.08516	4.57339	1.66824	0.511767
rno-miR-9	9.98468	9.59127	1.48202	0.393408
rno-miR-29b-2*	4.35834	4.32457	1.03434	0.0337683
rno-miR-501	4.60309	4.82282	0.802736	-0.219729
rno-miR-204	10.0533	9.66755	1.47072	0.385751
rno-miR-196a*	6.81351	6.48624	1.38718	0.32727
rno-miR-344-5p	5.31067	5.5118	0.817808	-0.201128
rno-miR-129	6.59776	6.35551	1.27411	0.242248
rno-miR-489	5.31067	5.893	0.558595	-0.58233
rno-miR-10a-3p	4.35834	5.29648	0.391355	-0.938141
rno-miR-379*	6.34921	6.21401	1.14476	0.135196
rno-miR-92b	9.7291	9.96225	0.792031	-0.233155
rno-miR-30b-3p	5.08516	5.06573	1.01962	0.0194346
rno-miR-181d	6.47809	6.21401	1.30223	0.264081
rno-miR-33	5.89452	5.5118	1.46627	0.38272
rno-miR-146a	8.09816	7.1052	2.6992	0.992954
rno-miR-207	7.64911	7.1052	1.72273	0.543909
rno-miR-378*	4.84759	5.06573	0.804015	-0.218137
rno-let-7a	10.4679	10.3802	1.09167	0.087709
rno-miR-224	4.35834	4.6985	0.711661	-0.340153
rno-miR-30e	6.81351	6.72032	1.09766	0.0931848
rno-miR-20b-5p	5.71567	5.5118	1.22614	0.20387
rno-miR-466b	12.0721	11.3253	2.11017	0.746767
rno-miR-130b	8.66184	8.97582	0.730538	-0.313974
rno-miR-30c-1*	4.84759	4.57339	1.31547	0.274196
rno-miR-29a*	3.89355	4.57339	0.506695	-0.679846
rno-miR-342-5p	5.31067	5.06573	1.27755	0.244946
rno-miR-99a	13.1407	12.8865	1.28942	0.254195
rno-miR-1	4.84759	4.57339	1.31547	0.274196
rno-miR-132	7.46303	7.66806	0.814623	-0.20503
rno-miR-343	6.0588	6.21401	0.856234	-0.155211
rno-miR-184	5.08516	4.08335	2.7232	1.00181
rno-miR-29c	9.19386	9.02297	1.18636	0.170887
rno-miR-30c-2*	4.84759	4.82282	1.02508	0.0247668
rno-miR-880	4.84759	5.29648	0.638334	-0.448894
rno-miR-105	4.35834	4.32457	1.03434	0.0337683
rno-miR-344-3p	8.71912	8.5942	1.13306	0.124919
rno-miR-324-5p	8.22178	8.39399	0.841802	-0.172211
rno-miR-451	5.71567	5.06573	1.91543	0.649944
rno-miR-135b	4.60309	4.08335	1.68159	0.519742
rno-miR-93	7.58963	7.6971	0.898106	-0.107467
rno-miR-32	6.34921	6.35551	0.993721	-0.00629843
rno-miR-496	6.20989	5.5118	2.00991	0.698092
rno-miR-219-1-3p	4.35834	4.57339	0.806501	-0.215051
rno-miR-200b	4.84759	4.82282	1.02508	0.0247668
rno-miR-17-5p	8.26077	8.32063	0.941892	-0.0598644
rno-miR-124*	5.31067	5.5118	0.817808	-0.201128
rno-miR-1224	7.52767	7.93556	0.665053	-0.407888
rno-miR-532-5p	4.84759	5.06573	0.804015	-0.218137
rno-miR-292-3p	4.84759	5.29648	0.638334	-0.448894
rno-miR-463	4.60309	5.06573	0.629624	-0.462633
rno-miR-381	4.12007	4.57339	0.635511	-0.453327
rno-miR-30a	8.97584	8.93941	1.0371	0.0364303
rno-miR-361	8.77423	8.87663	0.902668	-0.1024
rno-miR-711	6.0588	5.893	1.18034	0.165801
rno-miR-668	5.62042	6.06034	0.644086	-0.439924
rno-miR-490	5.31067	5.5118	0.817808	-0.201128
rno-miR-145	6.0588	5.893	1.18034	0.165801
rno-miR-106b	7.81446	8.07547	0.770273	-0.26101
rno-miR-25	8.00954	7.72557	1.32839	0.283966
rno-miR-320	8.29874	8.5942	0.744189	-0.29546
rno-miR-296	6.20989	5.71053	1.64767	0.499362
rno-miR-147	4.84759	5.06573	0.804015	-0.218137
rno-miR-153	7.00337	6.72032	1.32717	0.283048
rno-miR-199a-5p	4.60309	5.29648	0.499879	-0.69339
rno-miR-139-3p	5.71567	5.893	0.837502	-0.177332
rno-miR-666	5.71567	6.06034	0.70845	-0.344676
rno-miR-325-3p	8.40708	8.39399	1.01317	0.0130863
rno-miR-551b	6.0588	6.21401	0.856234	-0.155211
rno-miR-487b	6.34921	6.48624	0.871944	-0.13703
rno-miR-363	4.84759	5.18288	0.715126	-0.335296
rno-miR-24-2*	7.32474	7.54589	0.801595	-0.221151
rno-miR-196c	5.31067	4.82282	1.62881	0.48785
rno-miR-338*	4.84759	4.57339	1.31547	0.274196
rno-miR-883	6.34921	6.21401	1.14476	0.135196
rno-miR-217	5.71567	5.5118	1.22614	0.20387
rno-miR-323*	6.81351	6.48624	1.38718	0.32727
rno-miR-376a	7.39548	7.2668	1.13732	0.128677
rno-miR-211	5.52117	5.06573	1.57687	0.455445
rno-miR-134	5.31067	5.5118	0.817808	-0.201128
rno-miR-500	5.31067	6.48624	0.308644	-1.17557
rno-miR-7a	5.31067	5.18288	1.13631	0.127787
rno-miR-382	7.00337	7.2668	0.768414	-0.263427
rno-miR-370	4.35834	5.06573	0.492932	-0.707383
rno-miR-547	3.89355	4.57339	0.506695	-0.679846
rno-miR-26b	6.47809	6.21401	1.30223	0.264081
rno-miR-874	6.47809	6.60747	0.878641	-0.129379
rno-miR-323	8.37185	8.53048	0.853316	-0.158625
rno-miR-340-3p	4.60309	4.57339	1.03015	0.0297002
rno-miR-139-5p	5.71567	6.06034	0.70845	-0.344676
rno-miR-195	11.3272	11.3625	0.965281	-0.0353358
rno-miR-409-5p	4.84759	5.5118	0.514679	-0.664211
rno-miR-484	6.81351	6.60747	1.2288	0.206035
rno-miR-188	4.84759	5.5118	0.514679	-0.664211
rno-miR-137	8.18172	7.78094	1.49299	0.400784
rno-miR-743a	5.89452	4.94549	2.5832	0.949029
rno-miR-653	4.84759	4.08335	2.14736	0.764238
rno-miR-466c	9.51881	8.87663	1.90062	0.642179
rno-miR-10a-5p	5.71567	5.5118	1.22614	0.20387
rno-miR-325-5p	5.31067	5.893	0.558595	-0.58233
rno-miR-425	7.81446	7.78094	1.03409	0.0335224
rno-miR-495	7.81446	7.54589	1.30809	0.268569
rno-miR-19b	9.70087	9.71145	0.989469	-0.0105868
rno-miR-673	6.0588	5.71053	1.41662	0.348272
rno-miR-742	5.08516	5.06573	1.01962	0.0194346
rno-miR-200a	5.31067	5.5118	0.817808	-0.201128
rno-miR-221	6.59776	6.21401	1.46777	0.383742
rno-miR-322*	5.31067	6.21401	0.405213	-0.903342
rno-miR-20b-3p	5.52117	6.35551	0.434162	-0.834337
rno-miR-881	5.08516	4.32457	2.13953	0.760586
rno-let-7b*	5.89452	5.06573	2.29056	0.828795
rno-miR-193	6.34921	6.60747	0.772391	-0.258265
rno-miR-878	6.59776	6.82575	0.796129	-0.227994
rno-miR-191	11.7796	11.4899	1.33601	0.289686
rno-miR-103	11.0864	11.2228	0.872493	-0.136401
rno-miR-138*	7.1725	6.92458	1.28135	0.247916
rno-miR-200c	5.52117	5.29648	1.25193	0.224688
rno-miR-141	4.84759	4.57339	1.31547	0.274196
rno-miR-186	4.60309	4.82282	0.802736	-0.219729
rno-let-7c	11.3771	11.7402	0.695522	-0.363092
rno-miR-181a	9.9249	10.0674	0.867193	-0.142494
rno-miR-542-5p	6.0588	5.5118	1.72807	0.547002
rno-miR-873	5.31067	5.5118	0.817808	-0.201128
rno-miR-206	5.71567	5.29648	1.52072	0.419187
rno-miR-125b*	6.0588	5.893	1.18034	0.165801
rno-miR-185	8.97584	9.23817	0.76926	-0.262327
rno-miR-543	4.60309	4.32457	1.32117	0.278519
rno-miR-101a	7.32474	6.82575	1.64706	0.49899
rno-miR-483	9.27264	9.21803	1.05613	0.0546074
rno-miR-154	5.31067	4.32457	2.68075	0.986098
rno-miR-152	7.86571	7.93556	0.932528	-0.0698556
rno-miR-758	4.35834	5.5118	0.315544	-1.15346
rno-miR-326	5.08516	5.06573	1.01962	0.0194346
rno-miR-133b	5.89452	5.5118	1.46627	0.38272
rno-miR-129*	12.8632	12.6678	1.21571	0.195326
rno-miR-296*	7.96314	8.20318	0.786596	-0.240041
rno-miR-144	5.52117	4.57339	2.57997	0.947778
rno-miR-341	6.0588	6.21401	0.856234	-0.155211
rno-miR-760-5p	7.91523	8.24339	0.720247	-0.328161
rno-miR-205	5.31067	5.06573	1.27755	0.244946
rno-miR-324-3p	7.09026	7.48083	0.676669	-0.390573
rno-miR-291a-3p	5.52117	4.57339	2.57997	0.947778
rno-miR-568	5.31067	5.71053	0.670415	-0.399858
rno-miR-142-3p	4.12007	4.20263	0.920752	-0.0825646
rno-miR-671	5.31067	5.06573	1.27755	0.244946
rno-miR-30d*	4.60309	5.29648	0.499879	-0.69339
rno-miR-770	5.71567	5.893	0.837502	-0.177332
rno-miR-503	6.0588	6.21401	0.856234	-0.155211
rno-miR-127	7.81446	7.91089	0.908072	-0.0964316
rno-miR-218*	5.31067	5.06573	1.27755	0.244946
rno-miR-542-3p	6.0588	5.5118	1.72807	0.547002
rno-miR-764	6.59776	6.35551	1.27411	0.242248
rno-miR-349	4.60309	5.29648	0.499879	-0.69339
rno-miR-218	8.97584	8.32063	1.92555	0.65521
rno-miR-212	7.00337	6.82575	1.19437	0.177622
rno-miR-99b	10.8687	10.9198	0.950186	-0.0510977
rno-miR-540	5.31067	5.06573	1.27755	0.244946
rno-miR-181c	7.32474	7.60823	0.75315	-0.283491
rno-miR-215	4.84759	3.96732	2.41154	0.880264
rno-miR-19a	7.86571	7.72557	1.15042	0.140131
rno-miR-30d	10.1815	10.0898	1.09605	0.0917153
rno-miR-297	10.1815	9.68233	1.6473	0.499135
rno-miR-322	7.00337	6.77391	1.25792	0.229462
rno-miR-410	8.37185	8.39399	0.978105	-0.0221381
rno-miR-208	4.84759	5.06573	0.804015	-0.218137
rno-miR-376c	5.71567	5.29648	1.52072	0.419187
rno-miR-133a	6.0588	5.71053	1.41662	0.348272
rno-miR-340-5p	6.34921	6.92458	0.562496	-0.575371
rno-miR-327	5.52117	4.57339	2.57997	0.947778
rno-miR-143	5.71567	5.29648	1.52072	0.419187
rno-miR-22	11.2513	11.7225	0.624281	-0.471155
rno-miR-541	5.71567	5.5118	1.22614	0.20387
rno-miR-375	5.31067	5.893	0.558595	-0.58233
rno-miR-421	4.60309	4.57339	1.03015	0.0297002
rno-miR-511	4.35834	4.08335	1.31652	0.274991
rno-miR-345-3p	5.52117	4.82282	2.01043	0.698349
rno-miR-301a	8.09816	7.93556	1.17656	0.162597
rno-miR-598-5p	8.26077	8.0303	1.25919	0.230469
rno-miR-204*	5.52117	5.71053	0.827489	-0.189359
rno-miR-335	10.6853	10.7255	0.960636	-0.0401598
rno-miR-151	9.31048	9.5435	0.792138	-0.23302
rno-miR-494	5.52117	5.71053	0.827489	-0.189359
rno-miR-151*	5.31067	6.21401	0.405213	-0.903342
rno-miR-21	7.58963	7.2668	1.38103	0.322832
rno-miR-201	4.35834	5.18288	0.438435	-0.824543
rno-miR-743b	5.52117	5.29648	1.25193	0.224688
rno-miR-1*	6.0588	5.893	1.18034	0.165801
rno-miR-879	5.52117	5.06573	1.57687	0.455445
rno-miR-708*	5.31067	5.06573	1.27755	0.244946
rno-miR-433	6.0588	6.82575	0.464429	-0.766948
rno-miR-532-3p	9.45264	9.91295	0.63109	-0.460307
rno-miR-25*	6.34921	6.48624	0.871944	-0.13703
rno-miR-708	5.71567	6.06034	0.70845	-0.344676
rno-miR-22*	5.89452	5.29648	1.81855	0.598037
rno-miR-431	5.71567	5.893	0.837502	-0.177332
rno-miR-295	4.60309	4.57339	1.03015	0.0297002
rno-miR-124	12.1732	12.5596	0.67955	-0.386325
rno-miR-352	7.00337	6.72032	1.32717	0.283048
rno-miR-434	10.943	10.8875	1.05707	0.0554976
rno-miR-384-3p	5.52117	5.29648	1.25193	0.224688
rno-miR-685	5.71567	5.5118	1.22614	0.20387
rno-miR-29b	9.32903	9.02297	1.35806	0.306055
rno-miR-448	5.31067	4.82282	1.62881	0.48785
rno-miR-330*	6.81351	6.92458	0.894875	-0.111071
rno-miR-409-3p	5.08516	4.82282	1.29997	0.262338
rno-miR-126*	4.60309	4.57339	1.03015	0.0297002
rno-miR-216a	4.84759	5.06573	0.804015	-0.218137
rno-miR-135a*	6.0588	6.72032	0.516065	-0.661522
rno-miR-182	4.60309	5.06573	0.629624	-0.462633
rno-miR-632	5.52117	5.06573	1.57687	0.455445
rno-miR-369-5p	6.34921	6.60747	0.772391	-0.258265
rno-miR-92a	6.81351	6.82575	0.987833	-0.0122411
rno-miR-24	10.7694	11.0106	0.785692	-0.241191
rno-miR-30c	11.6926	11.8524	0.852312	-0.159803
rno-miR-24-1*	4.84759	4.57339	1.31547	0.274196
rno-miR-101a*	4.35834	4.57339	0.806501	-0.215051
rno-miR-628	4.84759	5.5118	0.514679	-0.664211
rno-miR-17-3p	6.0588	6.82575	0.464429	-0.766948
rno-miR-504	5.31067	5.18288	1.13631	0.127787
rno-miR-222	6.0588	6.21401	0.856234	-0.155211
rno-miR-150	7.09026	7.01753	1.07544	0.0727323
rno-miR-455	5.31067	4.57339	2.09024	0.737279
rno-miR-125a-3p	4.12007	4.82282	0.495219	-0.702756
rno-miR-376b-5p	3.89355	4.20263	0.734119	-0.309084
rno-miR-30a*	5.71567	5.5118	1.22614	0.20387
rno-let-7b	10.6043	10.8811	0.758193	-0.276818
rno-let-7i	8.80102	8.5942	1.22975	0.206814
rno-miR-675	4.60309	5.06573	0.629624	-0.462633
rno-miR-876	4.84759	4.94549	0.906737	-0.0979026
rno-miR-196a	4.35834	4.08335	1.31652	0.274991
rno-miR-181a*	6.34921	5.893	1.57808	0.456208
rno-miR-294	4.35834	4.32457	1.03434	0.0337683
rno-miR-292-5p	5.31067	4.08335	3.41207	1.22732
rno-miR-672	9.31048	8.71384	1.816	0.596636
rno-miR-336	4.35834	4.57339	0.806501	-0.215051
rno-miR-214	8.66184	9.57552	0.401046	-0.91368
rno-miR-652	6.0588	6.21401	0.856234	-0.155211
rno-miR-488	3.89355	4.08335	0.827121	-0.189804
rno-miR-203	4.60309	5.40619	0.447941	-0.803093
rno-miR-471	5.08516	4.82282	1.29997	0.262338
rno-miR-16	13.1195	13.0749	1.0456	0.0445947
rno-miR-539	4.84759	5.06573	0.804015	-0.218137
rno-miR-412	4.84759	5.06573	0.804015	-0.218137
rno-miR-136*	5.71567	6.21401	0.607536	-0.498344
rno-miR-760-3p	6.70925	6.21401	1.64089	0.49524
rno-miR-449a	8.29874	8.0303	1.30793	0.268444
rno-miR-107	8.95212	9.13457	0.83323	-0.182445
rno-miR-29c*	4.35834	4.57339	0.806501	-0.215051
rno-miR-30b-5p	11.742	11.7081	1.0345	0.0339227
rno-miR-290	4.84759	4.82282	1.02508	0.0247668
rno-miR-190	4.35834	4.08335	1.31652	0.274991

## Sheet: Ctrl vs NaArs
Online Resource 1: microRNA expression data from microarray analysis						Regulation of rat HspB5/alphaB-Crystallin by microRNAs miR-101a-3p, miR-140-5p, miR-330-5p and miR-376b-3p								Cell Stress and Chaperones
						Britta Bartelt-Kirbach and Nikola Golenhofen, Institute of Anatomy and Cell Biology, University of Ulm, Albert-Einstein-Allee 11, 89081 Ulm, Germany. britta.bartelt@uni-ulm.de
Control (Ctrl) vs. sodium arsenite stress (NaArs)				Samples: cultured rat hippocampal neurons (DIV14) subjected to sodium arsenite (100 µM, 30 min), RNA isolated 6 hrs after stress
						Downregulation after NaArs stress
miRNA	median Ctrl	median NaArs	qmedian	logqmedian		miRNA	median Ctrl	median NaArs	qmedian	logqmedian		febit biochip "Geniom(R) Biochip MPEA rattus norvegicus"
rno-miR-376b-3p	7.59848	7.13212	1.59417	0.466355		rno-miR-1	5.29167	4.50712	2.19144	0.784557		probes for all mature rat miRNAs from miRBase v. 14.0
rno-miR-128	9.99995	10.1849	0.831186	-0.184902		rno-miR-10a-5p	5.5737	4.82548	2.11323	0.74822		febit biomed GmbH, Heidelberg, Germany
rno-miR-337	5.14026	5.55286	0.661928	-0.412598		rno-miR-22Star	6.43505	4.34855	8.05673	2.08651
rno-miR-27a	8.57384	8.699	0.882356	-0.125159		rno-miR-24-2Star	6.74708	6.02005	2.06893	0.727031		Background correction followed by VSN (variance stabilizing normalization)
rno-miR-138	9.03603	9.16896	0.875526	-0.13293		rno-miR-30a	8.08035	7.18462	2.44911	0.895724		(Huber et al., 2002) was applied for normalization
rno-miR-202	6.05247	6.02005	1.03295	0.0324196		rno-miR-30aStar	6.25409	5.13325	3.06743	1.12084
rno-miR-871	5.29167	4.98151	1.36365	0.310167		rno-miR-30e	6.15607	4.82548	3.78328	1.33059
rno-miR-582	4.65605	4.04156	1.84871	0.61449		rno-miR-32	5.82674	4.98151	2.32853	0.845235
rno-miR-34cStar	7.75291	8.22155	0.625851	-0.468643		rno-miR-34c	7.42615	6.47872	2.57907	0.947431
rno-miR-665	4.32606	6.47872	0.116175	-2.15266		rno-miR-96	5.5737	4.82548	2.11323	0.74822
rno-miR-615	7.42615	7.23537	1.21019	0.190774		rno-miR-101a	6.88301	6.02005	2.37017	0.862963
rno-miR-136	4.9829	4.34855	1.8858	0.63435		rno-miR-106bStar	6.43505	5.41952	2.76084	1.01553
rno-miR-377	6.43505	5.91271	1.68598	0.522346		rno-miR-125b-3p	6.25409	4.82548	4.17289	1.42861
rno-miR-298	8.53136	8.39106	1.15062	0.1403		rno-miR-135a	5.82674	5.13325	2.00069	0.693494
rno-miR-347	4.65605	5.13325	0.620519	-0.477199		rno-miR-135b	4.65605	3.89583	2.13874	0.760218
rno-miR-497	8.13791	7.90777	1.25877	0.230136		rno-miR-136Star	6.05247	4.98151	2.91818	1.07096
rno-miR-140	4.9829	3.37847	4.975	1.60443		rno-miR-140	4.9829	3.37847	4.975	1.60443
rno-miR-674-3p	7.89274	7.97004	0.925609	-0.0773035		rno-miR-141	6.25409	4.82548	4.17289	1.42861
rno-miR-664	4.9829	5.79927	0.44203	-0.816377		rno-miR-143	6.43505	5.27951	3.17574	1.15554
rno-miR-382Star	6.05247	4.82548	3.41093	1.22699		rno-miR-144	5.29167	4.34855	2.568	0.943127
rno-miR-142-5p	6.43505	5.91271	1.68598	0.522346		rno-miR-146a	5.5737	4.50712	2.90544	1.06658
rno-miR-9Star	12.1356	11.861	1.31604	0.274626		rno-miR-147	5.5737	4.82548	2.11323	0.74822
rno-miR-362	6.05247	5.13325	2.50733	0.919219		rno-miR-153	7.0081	5.91271	2.99036	1.09539
rno-miR-126	5.82674	5.41952	1.50264	0.407221		rno-miR-181aStar	6.88301	5.13325	5.75323	1.74976
rno-miR-7aStar	6.74708	6.21797	1.69743	0.529112		rno-miR-183	5.5737	4.66674	2.47679	0.906962
rno-miR-199a-3p	4.9829	4.98151	1.00139	0.0013904		rno-miR-186	5.29167	4.50712	2.19144	0.784557
rno-miR-96	5.5737	4.82548	2.11323	0.74822		rno-miR-192	6.74708	5.55286	3.30099	1.19422
rno-miR-339-5p	6.05247	6.63252	0.559867	-0.580057		rno-miR-199a-5p	4.9829	3.89583	2.96556	1.08707
rno-miR-190b	3.45271	3.2656	1.20576	0.187112		rno-miR-200a	5.5737	4.82548	2.11323	0.74822
rno-let-7e	9.26115	9.19547	1.06788	0.0656757		rno-miR-203	6.05247	5.13325	2.50733	0.919219
rno-miR-369-3p	4.32606	4.04156	1.3291	0.284501		rno-miR-208	6.34695	5.27951	2.90791	1.06743
rno-let-7dStar	5.82674	5.67941	1.15874	0.147336		rno-miR-211	4.65605	3.49775	3.18452	1.1583
rno-miR-365	6.43505	5.13325	3.67593	1.30181		rno-miR-219-1-3p	6.25409	4.66674	4.89077	1.58735
rno-miR-331	7.75291	7.50858	1.27676	0.244326		rno-miR-219-5p	5.29167	4.34855	2.568	0.943127
rno-miR-291a-5p	6.05247	4.66674	3.99774	1.38573		rno-miR-291a-5p	6.05247	4.66674	3.99774	1.38573
rno-miR-300-3p	7.0081	5.91271	2.99036	1.09539		rno-miR-294	6.05247	4.50712	4.68961	1.54535
rno-miR-429	4.32606	5.91271	0.20461	-1.58665		rno-miR-300-3p	7.0081	5.91271	2.99036	1.09539
rno-miR-342-3p	8.4425	8.27202	1.18587	0.170473		rno-miR-301b	6.74708	6.02005	2.06893	0.727031
rno-miR-98	5.5737	5.13325	1.55341	0.440453		rno-miR-326	6.05247	5.13325	2.50733	0.919219
rno-miR-346	7.89274	8.95294	0.346385	-1.0602		rno-miR-338Star	6.43505	5.55286	2.41621	0.882198
rno-miR-872	4.00912	4.66674	0.518086	-0.657614		rno-miR-362	6.05247	5.13325	2.50733	0.919219
rno-miR-135a	5.82674	5.13325	2.00069	0.693494		rno-miR-365	6.43505	5.13325	3.67593	1.30181
rno-miR-23aStar	6.05247	7.13212	0.339713	-1.07965		rno-miR-376aStar	4.65605	3.75641	2.45871	0.899636
rno-miR-194	7.42615	7.13212	1.34182	0.294027		rno-miR-376b-5p	5.5737	3.89583	5.35414	1.67787
rno-miR-543Star	4.32606	4.50712	0.834387	-0.181057		rno-miR-380	5.5737	4.82548	2.11323	0.74822
rno-miR-99aStar	4.65605	4.66674	0.989367	-0.0106902		rno-miR-381	5.5737	4.82548	2.11323	0.74822
rno-miR-363Star	5.5737	6.30933	0.479204	-0.735628		rno-miR-382Star	6.05247	4.82548	3.41093	1.22699
rno-miR-27aStar	5.5737	5.27951	1.34203	0.294187		rno-miR-409-5p	5.29167	4.19285	3.00064	1.09883
rno-miR-7b	3.71654	5.13325	0.242511	-1.41671		rno-miR-451	4.65605	3.62369	2.80769	1.03236
rno-miR-485	6.05247	6.12167	0.933139	-0.0692016		rno-miR-455	6.25409	4.34855	6.72305	1.90554
rno-miR-465	7.23145	7.90777	0.508483	-0.676323		rno-miR-488	5.29167	4.34855	2.568	0.943127
rno-miR-34c	7.42615	6.47872	2.57907	0.947431		rno-miR-490	6.43505	5.13325	3.67593	1.30181
rno-miR-125b-3p	6.25409	4.82548	4.17289	1.42861		rno-miR-499	7.23145	6.30933	2.51461	0.922118
rno-miR-380	5.5737	4.82548	2.11323	0.74822		rno-miR-542-5p	6.43505	5.55286	2.41621	0.882198
rno-miR-18a	5.5737	6.47872	0.404535	-0.905017		rno-miR-743a	5.5737	4.82548	2.11323	0.74822
rno-miR-328	7.51479	8.68038	0.311741	-1.16558		rno-miR-802	4.32606	3.49775	2.28945	0.828312
rno-miR-21Star	7.42615	6.90213	1.6888	0.524016		rno-miR-872Star	6.05247	5.13325	2.50733	0.919219
rno-miR-148b-5p	3.71654	3.37847	1.40223	0.338067		rno-miR-883	6.43505	5.41952	2.76084	1.01553
rno-miR-598-3p	6.25409	7.23537	0.374829	-0.981285
rno-miR-29b-1Star	3.21711	4.66674	0.234658	-1.44963
rno-miR-450a	4.32606	3.75641	1.76764	0.569647
rno-miR-493	5.5737	5.27951	1.34203	0.294187
rno-let-7iStar	7.0081	6.90213	1.11179	0.10597
rno-miR-181b	7.33193	7.37817	0.954819	-0.0462338
rno-miR-196b	3.21711	4.98151	0.171291	-1.76439
rno-miR-299	4.65605	5.27951	0.536083	-0.623465
rno-miR-674-5p	7.6777	8.27202	0.551936	-0.594323
rno-miR-28Star	5.82674	6.02005	0.824231	-0.193305
rno-let-7f	9.56555	9.70963	0.865813	-0.144086
rno-miR-220	6.88301	7.23537	0.703024	-0.352364
rno-miR-34b	4.00912	3.89583	1.11996	0.113294
rno-miR-411	6.05247	6.12167	0.933139	-0.0692016
rno-miR-293	6.05247	5.67941	1.45217	0.37306
rno-miR-877	7.75291	8.50111	0.473218	-0.748199
rno-miR-30eStar	4.9829	5.13325	0.860406	-0.15035
rno-miR-20a	8.13791	7.93923	1.21978	0.198672
rno-miR-378	5.82674	5.91271	0.917625	-0.0859666
rno-miR-183	5.5737	4.66674	2.47679	0.906962
rno-miR-187	7.75291	8.68038	0.395554	-0.927469
rno-miR-374	7.51479	7.0214	1.63787	0.493397
rno-miR-345-5p	6.88301	7.18462	0.739625	-0.301612
rno-miR-592	4.32606	4.66674	0.711287	-0.340679
rno-miR-130a	10.2172	10.3055	0.915485	-0.0883018
rno-miR-125a-5p	10.0908	10.1849	0.910258	-0.0940277
rno-miR-423	6.74708	6.47872	1.30782	0.268361
rno-miR-31	7.33193	7.50858	0.838075	-0.176648
rno-miR-15b	8.73232	8.56335	1.18409	0.168972
rno-miR-23a	10.9052	10.721	1.20223	0.184177
rno-miR-26a	11.7078	11.6491	1.06048	0.0587242
rno-miR-544	3.85936	4.66674	0.446027	-0.807375
rno-miR-148b-3p	7.0081	6.77303	1.265	0.235072
rno-miR-383	6.74708	7.54965	0.448177	-0.802567
rno-miR-499	7.23145	6.30933	2.51461	0.922118
rno-miR-379	6.74708	7.0214	0.760089	-0.274319
rno-miR-29a	9.98423	10.089	0.900543	-0.104757
rno-miR-505	3.21711	4.04156	0.438478	-0.824445
rno-miR-350	7.12384	6.90213	1.24821	0.221708
rno-miR-761	7.23145	7.18462	1.04794	0.0468255
rno-miR-300-5p	4.65605	4.50712	1.16059	0.148931
rno-miR-101b	6.43505	6.21797	1.24245	0.217089
rno-miR-125b-5p	13.3847	13.2838	1.10622	0.10095
rno-miR-678	7.0081	7.87562	0.419993	-0.867516
rno-miR-935	4.9829	4.98151	1.00139	0.0013904
rno-miR-338	4.9829	6.02005	0.354464	-1.03715
rno-miR-100	10.5085	10.281	1.25556	0.227579
rno-miR-802	4.32606	3.49775	2.28945	0.828312
rno-miR-26bStar	4.9829	4.50712	1.60927	0.47578
rno-miR-351	6.05247	6.8389	0.455466	-0.786435
rno-miR-329	6.43505	7.0214	0.556358	-0.586343
rno-miR-384-5p	6.74708	7.28449	0.584261	-0.537407
rno-miR-146b	5.5737	5.35033	1.25028	0.223367
rno-miR-759	6.43505	6.12167	1.36805	0.313387
rno-miR-513	3.71654	5.13325	0.242511	-1.41671
rno-miR-219-5p	5.29167	4.34855	2.568	0.943127
rno-miR-23b	10.8582	10.4282	1.53737	0.430072
rno-miR-192	6.74708	5.55286	3.30099	1.19422
rno-miR-875	3.45271	3.62369	0.842843	-0.170975
rno-miR-27b	8.39594	8.29662	1.10442	0.0993242
rno-let-7eStar	4.9829	5.27951	0.743329	-0.296616
rno-miR-28	7.0081	6.77303	1.265	0.235072
rno-miR-34a	6.05247	6.55742	0.603536	-0.504949
rno-miR-122	7.33193	7.93923	0.54482	-0.607299
rno-miR-193Star	5.82674	6.02005	0.824231	-0.193305
rno-miR-99bStar	7.95797	9.18228	0.293961	-1.22431
rno-let-7d	10.8496	10.6603	1.20834	0.189245
rno-miR-140Star	7.75291	7.33205	1.52326	0.420855
rno-miR-339-3p	7.12384	7.23537	0.894461	-0.111534
rno-miR-106bStar	6.43505	5.41952	2.76084	1.01553
rno-miR-301b	6.74708	6.02005	2.06893	0.727031
rno-miR-210	8.76938	9.3686	0.549243	-0.599214
rno-miR-223	4.32606	4.19285	1.14249	0.133211
rno-miR-219-2-3p	4.65605	5.13325	0.620519	-0.477199
rno-miR-20aStar	4.9829	4.34855	1.8858	0.63435
rno-miR-667	8.4425	9.79074	0.259695	-1.34825
rno-miR-872Star	6.05247	5.13325	2.50733	0.919219
rno-miR-10b	4.32606	3.89583	1.53761	0.430229
rno-miR-376aStar	4.65605	3.75641	2.45871	0.899636
rno-miR-330	6.43505	6.8389	0.667747	-0.403846
rno-miR-9	9.62754	9.66286	0.965304	-0.035312
rno-miR-29b-2Star	4.32606	4.19285	1.14249	0.133211
rno-miR-501	3.71654	3.89583	0.835862	-0.179291
rno-miR-204	6.74708	7.07775	0.718437	-0.330677
rno-miR-196aStar	7.0081	6.39613	1.84406	0.611972
rno-miR-344-5p	6.43505	5.79927	1.8885	0.635781
rno-miR-129	7.51479	7.58961	0.927917	-0.0748133
rno-miR-489	5.82674	6.12167	0.744587	-0.294926
rno-miR-10a-3p	4.32606	4.50712	0.834387	-0.181057
rno-miR-379Star	4.65605	5.41952	0.466045	-0.763473
rno-miR-92b	8.61511	8.41375	1.22307	0.201363
rno-miR-30b-3p	6.25409	6.96291	0.492225	-0.708819
rno-miR-181d	6.6745	6.63252	1.04287	0.0419731
rno-miR-33	6.15607	6.55742	0.669419	-0.401344
rno-miR-146a	5.5737	4.50712	2.90544	1.06658
rno-miR-207	6.43505	7.37817	0.389413	-0.943114
rno-miR-378Star	5.5737	6.12167	0.578124	-0.547968
rno-let-7a	10.2306	10.3055	0.927822	-0.0749155
rno-miR-224	5.29167	6.02005	0.482694	-0.728373
rno-miR-30e	6.15607	4.82548	3.78328	1.33059
rno-miR-20b-5p	4.9829	6.12167	0.320212	-1.13877
rno-miR-466b	12.0169	12.5784	0.570407	-0.561406
rno-miR-130b	8.84078	8.22155	1.8575	0.61923
rno-miR-30c-1Star	5.5737	6.02005	0.639962	-0.446346
rno-miR-29aStar	3.45271	3.37847	1.07707	0.0742411
rno-miR-342-5p	4.9829	6.90213	0.146719	-1.91923
rno-miR-99a	11.3389	11.1658	1.18902	0.173128
rno-miR-1	5.29167	4.50712	2.19144	0.784557
rno-miR-132	6.5985	7.37817	0.458556	-0.779673
rno-miR-343	5.29167	6.21797	0.396019	-0.926292
rno-miR-184	4.32606	4.66674	0.711287	-0.340679
rno-miR-29c	7.89274	8.08718	0.823293	-0.194443
rno-miR-30c-2Star	4.65605	5.91271	0.284603	-1.25666
rno-miR-880	3.71654	4.82548	0.329908	-1.10894
rno-miR-105	6.25409	6.70431	0.637486	-0.450223
rno-miR-344-3p	7.42615	7.37817	1.04915	0.0479793
rno-miR-324-5p	7.59848	7.87562	0.757946	-0.277143
rno-miR-451	4.65605	3.62369	2.80769	1.03236
rno-miR-135b	4.65605	3.89583	2.13874	0.760218
rno-miR-93	8.24665	8.62304	0.686333	-0.376393
rno-miR-32	5.82674	4.98151	2.32853	0.845235
rno-miR-496	5.29167	4.98151	1.36365	0.310167
rno-miR-219-1-3p	6.25409	4.66674	4.89077	1.58735
rno-miR-200b	4.00912	4.19285	0.832166	-0.183723
rno-miR-17-5p	8.53136	8.41375	1.12481	0.117615
rno-miR-124Star	3.45271	4.50712	0.3484	-1.0544
rno-miR-1224	9.26115	10.2871	0.358441	-1.02599
rno-miR-532-5p	4.65605	4.50712	1.16059	0.148931
rno-miR-292-3p	4.9829	6.77303	0.166938	-1.79013
rno-miR-463	6.05247	6.30933	0.773475	-0.256862
rno-miR-381	5.5737	4.82548	2.11323	0.74822
rno-miR-30a	8.08035	7.18462	2.44911	0.895724
rno-miR-361	8.65524	8.41375	1.27315	0.241495
rno-miR-711	7.23145	7.07775	1.16613	0.153692
rno-miR-668	4.9829	6.30933	0.265423	-1.32643
rno-miR-490	6.43505	5.13325	3.67593	1.30181
rno-miR-145	5.5737	5.13325	1.55341	0.440453
rno-miR-106b	8.34786	7.93923	1.50475	0.408623
rno-miR-25	7.42615	7.46636	0.960586	-0.0402121
rno-miR-320	8.90883	9.05777	0.861621	-0.14894
rno-miR-296	7.6777	8.62304	0.388547	-0.945341
rno-miR-147	5.5737	4.82548	2.11323	0.74822
rno-miR-153	7.0081	5.91271	2.99036	1.09539
rno-miR-199a-5p	4.9829	3.89583	2.96556	1.08707
rno-miR-139-3p	6.43505	7.07775	0.52587	-0.6427
rno-miR-666	7.51479	7.62853	0.892498	-0.113731
rno-miR-325-3p	6.74708	6.55742	1.20884	0.189663
rno-miR-551b	6.43505	5.91271	1.68598	0.522346
rno-miR-487b	5.29167	4.82548	1.59391	0.466193
rno-miR-363	4.32606	4.82548	0.606882	-0.499421
rno-miR-24-2Star	6.74708	6.02005	2.06893	0.727031
rno-miR-196c	5.5737	7.23537	0.189821	-1.66167
rno-miR-338Star	6.43505	5.55286	2.41621	0.882198
rno-miR-883	6.43505	5.41952	2.76084	1.01553
rno-miR-217	6.05247	5.41952	1.88315	0.632946
rno-miR-323Star	8.02043	8.64241	0.536884	-0.621974
rno-miR-376a	6.5985	6.96291	0.694605	-0.364412
rno-miR-211	4.65605	3.49775	3.18452	1.1583
rno-miR-134	6.25409	6.02005	1.2637	0.234042
rno-miR-500	7.0081	6.63252	1.45583	0.375578
rno-miR-7a	4.9829	4.82548	1.17048	0.157416
rno-miR-382	7.89274	8.45808	0.568164	-0.565346
rno-miR-370	6.05247	7.37817	0.265616	-1.3257
rno-miR-547	3.71654	5.91271	0.111228	-2.19617
rno-miR-26b	6.43505	6.30933	1.13397	0.125726
rno-miR-874	6.5985	6.96291	0.694605	-0.364412
rno-miR-323	7.12384	7.58961	0.627653	-0.465768
rno-miR-340-3p	3.71654	3.49775	1.24457	0.218791
rno-miR-139-5p	6.43505	6.12167	1.36805	0.313387
rno-miR-195	10.3084	9.79996	1.66275	0.508475
rno-miR-409-5p	5.29167	4.19285	3.00064	1.09883
rno-miR-484	6.74708	7.07775	0.718437	-0.330677
rno-miR-188	7.0081	6.63252	1.45583	0.375578
rno-miR-137	7.0081	7.35529	0.706674	-0.347186
rno-miR-743a	5.5737	4.82548	2.11323	0.74822
rno-miR-653	4.00912	3.37847	1.87884	0.630653
rno-miR-466c	9.20807	10.1849	0.376519	-0.976788
rno-miR-10a-5p	5.5737	4.82548	2.11323	0.74822
rno-miR-325-5p	6.05247	6.30933	0.773475	-0.256862
rno-miR-425	7.0081	7.13212	0.883363	-0.124019
rno-miR-495	6.5985	6.77303	0.839849	-0.174533
rno-miR-19b	8.24665	8.00021	1.27946	0.246437
rno-miR-673	4.9829	5.55286	0.565548	-0.56996
rno-miR-742	5.5737	6.02005	0.639962	-0.446346
rno-miR-200a	5.5737	4.82548	2.11323	0.74822
rno-miR-221	6.88301	6.70431	1.19566	0.178698
rno-miR-322Star	7.12384	6.47872	1.90622	0.645123
rno-miR-20b-3p	5.5737	5.91271	0.712477	-0.339008
rno-miR-881	4.9829	4.98151	1.00139	0.0013904
rno-let-7bStar	5.5737	4.98151	1.80795	0.592194
rno-miR-193	5.82674	6.30933	0.617185	-0.482587
rno-miR-878	5.82674	6.63252	0.446739	-0.805781
rno-miR-191	10.8144	10.1445	1.95401	0.669886
rno-miR-103	11.0676	10.7615	1.3581	0.306089
rno-miR-138Star	5.82674	6.63252	0.446739	-0.805781
rno-miR-200c	5.5737	5.67941	0.899689	-0.105706
rno-miR-141	6.25409	4.82548	4.17289	1.42861
rno-miR-186	5.29167	4.50712	2.19144	0.784557
rno-let-7c	11.3875	11.1957	1.21149	0.191853
rno-miR-181a	9.43296	9.44796	0.985108	-0.0150041
rno-miR-542-5p	6.43505	5.55286	2.41621	0.882198
rno-miR-873	5.5737	5.67941	0.899689	-0.105706
rno-miR-206	6.74708	7.70343	0.384292	-0.956352
rno-miR-125bStar	6.43505	6.12167	1.36805	0.313387
rno-miR-185	8.02043	8.16927	0.861706	-0.148841
rno-miR-543	3.71654	5.13325	0.242511	-1.41671
rno-miR-101a	6.88301	6.02005	2.37017	0.862963
rno-miR-483	7.89274	8.62304	0.481761	-0.730306
rno-miR-154	4.9829	4.50712	1.60927	0.47578
rno-miR-152	7.75291	7.23537	1.67789	0.517534
rno-miR-758	4.9829	4.82548	1.17048	0.157416
rno-miR-326	6.05247	5.13325	2.50733	0.919219
rno-miR-133b	4.65605	6.47872	0.161594	-1.82267
rno-miR-129Star	11.7126	11.3125	1.49201	0.400124
rno-miR-296Star	8.8752	8.96839	0.911026	-0.0931841
rno-miR-144	5.29167	4.34855	2.568	0.943127
rno-miR-341	7.23145	7.0214	1.23374	0.210049
rno-miR-760-5p	8.08035	9.19547	0.327873	-1.11513
rno-miR-205	4.65605	4.66674	0.989367	-0.0106902
rno-miR-324-3p	6.74708	7.0214	0.760089	-0.274319
rno-miR-291a-3p	5.14026	4.98151	1.17205	0.158752
rno-miR-568	6.05247	6.30933	0.773475	-0.256862
rno-miR-142-3p	4.9829	4.50712	1.60927	0.47578
rno-miR-671	4.9829	5.67941	0.498322	-0.696509
rno-miR-30dStar	5.82674	5.67941	1.15874	0.147336
rno-miR-770	6.43505	6.63252	0.820806	-0.197469
rno-miR-503	7.59848	7.33205	1.30529	0.266422
rno-miR-127	7.33193	7.66645	0.715684	-0.334516
rno-miR-218Star	4.00912	4.66674	0.518086	-0.657614
rno-miR-542-3p	4.00912	4.66674	0.518086	-0.657614
rno-miR-764	6.5985	6.30933	1.33531	0.289167
rno-miR-349	4.32606	5.55286	0.29323	-1.2268
rno-miR-218	7.89274	7.28449	1.83721	0.60825
rno-miR-212	6.25409	7.46636	0.297521	-1.21227
rno-miR-99b	9.54428	9.29692	1.28063	0.247355
rno-miR-540	5.29167	6.02005	0.482694	-0.728373
rno-miR-181c	7.6777	7.58961	1.09209	0.0880925
rno-miR-215	3.00689	3.62369	0.539671	-0.616796
rno-miR-19a	7.0081	6.39613	1.84406	0.611972
rno-miR-30d	8.94169	8.68972	1.28656	0.251973
rno-miR-297	9.88616	11.0174	0.32264	-1.13122
rno-miR-322	7.23145	7.37817	0.863534	-0.146722
rno-miR-410	7.12384	7.42291	0.741506	-0.299072
rno-miR-208	6.34695	5.27951	2.90791	1.06743
rno-miR-376c	5.29167	5.41952	0.879988	-0.127847
rno-miR-133a	4.9829	5.55286	0.565548	-0.56996
rno-miR-340-5p	5.5737	5.91271	0.712477	-0.339008
rno-miR-327	6.74708	7.13212	0.680422	-0.385042
rno-miR-143	6.43505	5.27951	3.17574	1.15554
rno-miR-22	10.5939	10.6069	0.987052	-0.0130327
rno-miR-541	3.71654	4.98151	0.282248	-1.26497
rno-miR-375	5.82674	5.67941	1.15874	0.147336
rno-miR-421	3.71654	4.66674	0.386664	-0.950199
rno-miR-511	3.71654	4.66674	0.386664	-0.950199
rno-miR-345-3p	4.32606	5.91271	0.20461	-1.58665
rno-miR-301a	7.23145	7.18462	1.04794	0.0468255
rno-miR-598-5p	8.69429	9.66286	0.379628	-0.968563
rno-miR-204Star	7.12384	7.70343	0.560128	-0.579591
rno-miR-335	9.9196	9.40315	1.67607	0.516449
rno-miR-151	8.69429	8.70822	0.986173	-0.013924
rno-miR-494	5.7038	6.70431	0.367691	-1.00051
rno-miR-151Star	6.25409	6.30933	0.946258	-0.05524
rno-miR-21	7.23145	7.70343	0.623764	-0.471984
rno-miR-201	4.9829	5.13325	0.860406	-0.15035
rno-miR-743b	4.9829	5.27951	0.743329	-0.296616
rno-miR-1Star	4.9829	5.13325	0.860406	-0.15035
rno-miR-879	4.32606	4.04156	1.3291	0.284501
rno-miR-708Star	4.9829	5.67941	0.498322	-0.696509
rno-miR-433	6.43505	6.96291	0.58987	-0.527853
rno-miR-532-3p	7.6777	8.00021	0.724328	-0.322511
rno-miR-25Star	7.23145	7.77473	0.580838	-0.543284
rno-miR-708	4.32606	5.41952	0.335055	-1.09346
rno-miR-22Star	6.43505	4.34855	8.05673	2.08651
rno-miR-431	6.5985	6.02005	1.78327	0.578449
rno-miR-295	5.5737	6.63252	0.346864	-1.05882
rno-miR-124	12.6657	12.4519	1.23846	0.213868
rno-miR-352	6.5985	6.47872	1.12725	0.119779
rno-miR-434	9.15296	9.08638	1.06885	0.0665842
rno-miR-384-3p	3.71654	3.75641	0.960911	-0.0398734
rno-miR-685	7.75291	8.11506	0.696178	-0.36215
rno-miR-29b	7.59848	7.97004	0.689655	-0.371564
rno-miR-448	4.32606	4.66674	0.711287	-0.340679
rno-miR-330Star	7.75291	7.84275	0.914077	-0.0898409
rno-miR-409-3p	4.9829	4.50712	1.60927	0.47578
rno-miR-126Star	3.00689	3.75641	0.472593	-0.74952
rno-miR-216a	3.71654	5.13325	0.242511	-1.41671
rno-miR-135aStar	4.9829	6.02005	0.354464	-1.03715
rno-miR-182	5.5737	7.0214	0.235111	-1.4477
rno-miR-632	4.9829	5.79927	0.44203	-0.816377
rno-miR-369-5p	6.5985	6.8389	0.786309	-0.240405
rno-miR-92a	6.74708	6.47872	1.30782	0.268361
rno-miR-24	10.3335	10.1849	1.16023	0.148615
rno-miR-30c	10.1901	9.93997	1.28418	0.25012
rno-miR-24-1Star	4.9829	5.13325	0.860406	-0.15035
rno-miR-101aStar	6.43505	6.39613	1.03969	0.0389253
rno-miR-628	6.05247	6.12167	0.933139	-0.0692016
rno-miR-17-3p	6.74708	6.90213	0.856369	-0.155054
rno-miR-504	6.05247	5.91271	1.15	0.139758
rno-miR-222	6.05247	6.55742	0.603536	-0.504949
rno-miR-150	5.5737	6.63252	0.346864	-1.05882
rno-miR-455	6.25409	4.34855	6.72305	1.90554
rno-miR-125a-3p	6.25409	6.39613	0.867586	-0.142041
rno-miR-376b-5p	5.5737	3.89583	5.35414	1.67787
rno-miR-30aStar	6.25409	5.13325	3.06743	1.12084
rno-let-7b	10.7227	11.0541	0.717873	-0.331463
rno-let-7i	8.73232	9.10047	0.692015	-0.368147
rno-miR-675	4.65605	6.90213	0.105813	-2.24608
rno-miR-876	4.00912	4.66674	0.518086	-0.657614
rno-miR-196a	4.9829	5.79927	0.44203	-0.816377
rno-miR-181aStar	6.88301	5.13325	5.75323	1.74976
rno-miR-294	6.05247	4.50712	4.68961	1.54535
rno-miR-292-5p	5.82674	5.67941	1.15874	0.147336
rno-miR-672	10.6145	11.5106	0.408154	-0.896112
rno-miR-336	6.43505	6.12167	1.36805	0.313387
rno-miR-214	9.15296	10.7836	0.195807	-1.63063
rno-miR-652	6.74708	6.8389	0.912267	-0.0918229
rno-miR-488	5.29167	4.34855	2.568	0.943127
rno-miR-203	6.05247	5.13325	2.50733	0.919219
rno-miR-471	4.9829	5.41952	0.646214	-0.436624
rno-miR-16	12.4043	11.9652	1.55137	0.439139
rno-miR-539	3.71654	4.66674	0.386664	-0.950199
rno-miR-412	5.29167	4.66674	1.86813	0.624935
rno-miR-136Star	6.05247	4.98151	2.91818	1.07096
rno-miR-760-3p	8.02043	8.92154	0.406119	-0.901109
rno-miR-449a	8.08035	7.80913	1.31156	0.271214
rno-miR-107	8.8752	8.80596	1.07169	0.0692402
rno-miR-29cStar	4.65605	4.66674	0.989367	-0.0106902
rno-miR-30b-5p	9.88616	9.94731	0.940684	-0.0611485
rno-miR-290	4.9829	5.13325	0.860406	-0.15035
rno-miR-190	3.45271	5.67941	0.107885	-2.22669
