# Supplementary material for: Regulation of rat HspB5/alphaB-Crystallin by microRNAs miR-101a-3p, miR-140-5p, miR-330-5p, and miR-376b-3p
Source: Cell Stress Chaperones. 2023 Aug 16;28(6):787–99. doi: 10.1007/s12192-023-01371-8 (PMC10746672; doi:10.1007/s12192-023-01371-8)
Supplement: Supplementary file 3 — (XLSX 21 kb) [file 12192_2023_1371_MOESM3_ESM.xlsx]

## Sheet: miRWalk
Online Resource 3: miRNAs with target binding sites on HspB5 5'- or 3'-UTR predicted my miRWalk with at least 2 algorithms									Regulation of rat HspB5/alphaB-Crystallin by microRNAs miR-101a-3p, miR-140-5p, miR-330-5p and miR-376b-3p								Cell Stress and Chaperones
									Britta Bartelt-Kirbach and Nikola Golenhofen, Institute of Anatomy and Cell Biology, University of Ulm, Albert-Einstein-Allee 11, 89081 Ulm, Germany. britta.bartelt@uni-ulm.de
		fold change after stress (microarray data)
MicroRNA	No. of algorithms	HS	NaArs		< 0,7 = reduction
rno-miR-7a	2	0.880041	0.854348		> 1,4 = increase
rno-miR-7b	2	0.759579	4.12353
rno-miR-10a-3p	2	2.55523	1.19848
rno-miR-17-5p	2	1.06169	0.889038
rno-miR-20a	2	1.09207	0.819819
rno-miR-20b-5p	2	0.815569	3.12293
rno-miR-21-5p	5	0.724095	1.60317
rno-miR-27a	3	1.08492	1.13333
rno-miR-27b	3	1.10833	0.905449
rno-miR-93	2	1.11345	1.45702
rno-miR-96-5p	2	0.613945	0.473208
rno-miR-106b	2	1.29824	0.664564
rno-miR-129	3	0.784861	1.07768
rno-miR-129-2-3p	2	0.822566	0.670237
rno-miR-132	2	1.22756	2.18076
rno-miR-137	2	0.669795	1.41508
rno-miR-138	2	1.1181	1.14217
rno-miR-151	2	1.26241	1.01402
rno-miR-182	2	1.58825	4.25331
rno-miR-183	2	0.970737	0.403749
rno-miR-186	2	1.24574	0.456322
rno-miR-187	2	0.826136	2.5281
rno-miR-190	2	0.759579	9.26916
rno-miR-190b	2	0.966796	0.829351
rno-miR-191	2	0.748499	0.511767
rno-miR-199a-3p	2	1.94296	0.998611
rno-miR-212	2	0.837259	3.36111
rno-miR-219-1-3p	2	1.23992	0.204467
rno-miR-219-2-3p	2	0.465689	1.61155
rno-miR-223	2	0.309696	0.87528
rno-miR-300-3p	2	1.53332	0.334408
rno-miR-325-5p	2	1.7902	1.29287
rno-miR-325-3p	2	0.986999	0.827238
rno-miR-326	2	0.980753	0.39883
rno-miR-330-5p	2	0.599435	1.49757
rno-miR-345-3p	2	0.497406	4.88735
rno-miR-349	4	2.00049	3.41029
rno-miR-375	2	1.7902	0.863004
rno-miR-376b-3p	2	0.759656	0.627285
rno-miR-379	2	1.43004	1.31563
rno-miR-429	2	0.594674	4.88735
rno-miR-431	2	1.19403	0.560767
rno-miR-434	2	0.946014	0.935584
rno-miR-450a	3	1.23992	0.565725
rno-miR-539	2	1.24376	2.58623
rno-miR-540	2	0.782747	2.07171
rno-miR-542-3p	2	0.578682	1.93018
rno-miR-598-5p	2	0.794161	2.63416
rno-miR-673	3	0.705907	1.7682
rno-miR-743a	2	0.387117	0.473208
rno-miR-760-3p	2	0.609425	2.46233
rno-miR-883	2	0.873545	0.362209

## Sheet: Reduction miRWalk
microRNAs with target sites predicted by >3 algorithms
		fold change after stress (microarray data)
MicroRNA	No. of algorithms	HS	NaArs
rno-miR-21-5p	5	0.724095	1.60317
rno-miR-27a	3	1.08492	1.13333
rno-miR-27b	3	1.10833	0.905449
rno-miR-129	3	0.784861	1.07768
rno-miR-349	4	2.00049	3.41029
rno-miR-450a	3	1.23992	0.565725
rno-miR-673	3	0.705907	1.7682
microRNAs with target sites predicted by 2 algorithms and downregulated < 0.7 after at least one stress
		fold change after stress (microarray data)
MicroRNA	No. of algorithms	HS	NaArs
rno-miR-96-5p	2	0.613945	0.473208
rno-miR-106b	2	1.29824	0.664564
rno-miR-129-2-3p	2	0.822566	0.670237
rno-miR-137	2	0.669795	1.41508
rno-miR-183	2	0.970737	0.403749
rno-miR-186	2	1.24574	0.456322
rno-miR-191	2	0.748499	0.511767
rno-miR-219-1-3p	2	1.23992	0.204467
rno-miR-219-2-3p	2	0.465689	1.61155
rno-miR-223	2	0.309696	0.87528
rno-miR-300-3p	2	1.53332	0.334408
rno-miR-326	2	0.980753	0.39883
rno-miR-330	2	0.599435	1.49757
rno-miR-345-3p	2	0.497406	4.88735
rno-miR-376b-3p	2	0.759656	0.627285
rno-miR-429	2	0.594674	4.88735
rno-miR-431	2	1.19403	0.560767
rno-miR-542-3p	2	0.578682	1.93018
rno-miR-743a-3p	2	0.387117	0.473208
rno-miR-760-3p	2	0.609425	2.46233
rno-miR-883	2	0.873545	0.362209
